# Supplementary material for: Pre-Analytical and Analytical Challenges in Whole-Exome Sequencing of Formalin-Fixed Paraffin-Embedded Breast and Prostate Cancer Tissue: A Real-World Multicenter Study
Source: Diagnostics (Basel). 2026 May 23;16(11):1595. doi: 10.3390/diagnostics16111595 (PMC13256900; doi:10.3390/diagnostics16111595)
Supplement: Supplementary file 1 [file diagnostics-16-01595-s001.zip]

Archive with 1 entries (1 files):
- diagnostics-4130511-supplementary.pdf
